# Supplementary material for: Construction of an HLA Classifier for Early Diagnosis, Prognosis, and Recognition of Immunosuppression in Sepsis by Multiple Transcriptome Datasets
Source: Front Physiol. 2022 May 24;13:870657. doi: 10.3389/fphys.2022.870657 (PMC9171028; doi:10.3389/fphys.2022.870657)
Supplement: Supplementary file 1 [file Table1.XLS]

## Sheet: Supplementary material 1
id
HLA-E
HLA-DPB2
HLA-C
HLA-J
HLA-DQB1
HLA-DQB2
HLA-DQA2
HLA-DQA1
HLA-A
HLA-DMA
HLA-DOB
HLA-DRB1
HLA-H
HLA-B
HLA-DRB5
HLA-DOA
HLA-DPB1
HLA-DRA
HLA-DRB6
HLA-L
HLA-F
HLA-G
HLA-DMB
HLA-DPA1
B2M
TAP1
TAP2
TAPBP
