# Supplementary material for: Construction of an HLA Classifier for Early Diagnosis, Prognosis, and Recognition of Immunosuppression in Sepsis by Multiple Transcriptome Datasets
Source: Front Physiol. 2022 May 24;13:870657. doi: 10.3389/fphys.2022.870657 (PMC9171028; doi:10.3389/fphys.2022.870657)
Supplement: Supplementary file 12 [file Table6.xls]

## Sheet: Supplementary material 6
Gene	Immune	cor	text	pvalue
B2M	Immature B cell	-0.230902	***	0.000155181
HLA-DPA1	Immature B cell	0.599524	***	0
HLA-DQA1	Immature B cell	0.697651	***	0
TAP1	Immature B cell	0.0772611		0.209824
TAP2	Immature B cell	0.33582	***	2.55513e-08
HLA score	Immature B cell	-0.502513	***	0
B2M	Memory B cell	-0.250658	***	3.88651e-05
HLA-DPA1	Memory B cell	0.303525	***	5.38966e-07
HLA-DQA1	Memory B cell	0.277012	***	5.1261e-06
TAP1	Memory B cell	0.115977		0.0594088
TAP2	Memory B cell	0.203611	***	0.000875658
HLA score	Memory B cell	-0.228286	***	0.000184847
B2M	B cells	-0.32852	***	5.24718e-08
HLA-DPA1	B cells	0.545517	***	0
HLA-DQA1	B cells	0.555365	***	0
TAP1	B cells	-0.0803912		0.191901
TAP2	B cells	0.075533		0.220223
HLA score	B cells	-0.487583	***	0
B2M	Activated B cell	-0.298113	***	8.6902e-07
HLA-DPA1	Activated B cell	0.41531	***	2.33068e-12
HLA-DQA1	Activated B cell	0.465412	***	0
TAP1	Activated B cell	0.00696617		0.91008
TAP2	Activated B cell	0.0772089		0.210133
HLA score	Activated B cell	-0.378682	***	2.53047e-10
B2M	Activated CD4 T cell	-0.224341	***	0.000239755
HLA-DPA1	Activated CD4 T cell	0.0879654		0.153213
HLA-DQA1	Activated CD4 T cell	0.184518	**	0.00260163
TAP1	Activated CD4 T cell	0.0868982		0.158275
TAP2	Activated CD4 T cell	0.0591193		0.337493
HLA score	Activated CD4 T cell	-0.0851372		0.166903
B2M	Activated CD8 T cell	-0.201579	***	0.000987911
HLA-DPA1	Activated CD8 T cell	0.629634	***	0
HLA-DQA1	Activated CD8 T cell	0.502906	***	0
TAP1	Activated CD8 T cell	-0.0305949		0.619811
TAP2	Activated CD8 T cell	0.216751	***	0.00039064
HLA score	Activated CD8 T cell	-0.527699	***	0
B2M	Central memory CD4 T cell	-0.184654	**	0.00258241
HLA-DPA1	Central memory CD4 T cell	0.522591	***	0
HLA-DQA1	Central memory CD4 T cell	0.351265	***	5.24485e-09
TAP1	Central memory CD4 T cell	-0.283436	***	3.03028e-06
TAP2	Central memory CD4 T cell	-0.0151601		0.80584
HLA score	Central memory CD4 T cell	-0.471501	***	0
B2M	Central memory CD8 T cell	0.0231735		0.707107
HLA-DPA1	Central memory CD8 T cell	0.0655057		0.287826
HLA-DQA1	Central memory CD8 T cell	0.0386476		0.530813
TAP1	Central memory CD8 T cell	-0.0355202		0.564601
TAP2	Central memory CD8 T cell	0.0102271		0.868306
HLA score	Central memory CD8 T cell	-0.0430351		0.485198
B2M	Effector memeory CD4 T cell	0.16867	**	0.00596646
HLA-DPA1	Effector memeory CD4 T cell	-0.259784	***	1.97285e-05
HLA-DQA1	Effector memeory CD4 T cell	-0.173086	**	0.00476604
TAP1	Effector memeory CD4 T cell	0.158059	*	0.010027
TAP2	Effector memeory CD4 T cell	-0.0102955		0.867434
HLA score	Effector memeory CD4 T cell	0.270959	***	8.31486e-06
B2M	Effector memeory CD8 T cell	-0.135865	*	0.0270665
HLA-DPA1	Effector memeory CD8 T cell	0.647247	***	0
HLA-DQA1	Effector memeory CD8 T cell	0.501545	***	0
TAP1	Effector memeory CD8 T cell	0.0592669		0.336286
TAP2	Effector memeory CD8 T cell	0.293591	***	1.28615e-06
HLA score	Effector memeory CD8 T cell	-0.503463	***	0
B2M	Activated dendritic cell	-0.239808	***	8.43037e-05
HLA-DPA1	Activated dendritic cell	0.433797	***	7.89177e-14
HLA-DQA1	Activated dendritic cell	0.420006	***	1.1454e-12
TAP1	Activated dendritic cell	0.355438	***	3.36953e-09
TAP2	Activated dendritic cell	0.488684	***	0
HLA score	Activated dendritic cell	-0.386239	***	1.03661e-10
B2M	Plasmacytoid dendritic cell	-0.130258	*	0.0341139
HLA-DPA1	Plasmacytoid dendritic cell	0.422692	***	7.43851e-13
HLA-DQA1	Plasmacytoid dendritic cell	0.303057	***	5.61912e-07
TAP1	Plasmacytoid dendritic cell	0.209365	***	0.00061855
TAP2	Plasmacytoid dendritic cell	0.290141	***	1.72704e-06
HLA score	Plasmacytoid dendritic cell	-0.288833	***	1.92942e-06
B2M	Immature dendritic cell	-0.00379486		0.950944
HLA-DPA1	Immature dendritic cell	0.319941	***	1.19457e-07
HLA-DQA1	Immature dendritic cell	0.242858	***	6.80477e-05
TAP1	Immature dendritic cell	-0.164575	**	0.00731495
TAP2	Immature dendritic cell	0.0248198		0.687357
HLA score	Immature dendritic cell	-0.297138	***	9.46184e-07
B2M	Macrophages	-0.20369	***	0.000871559
HLA-DPA1	Macrophages	-0.0767865		0.212644
HLA-DQA1	Macrophages	-0.137185	*	0.0256032
TAP1	Macrophages	-0.0757599		0.218836
TAP2	Macrophages	-0.205854	***	0.000765502
HLA score	Macrophages	0.00787217		0.898444
B2M	Mast cells	0.0578947		0.347609
HLA-DPA1	Mast cells	0.182172	**	0.00295416
HLA-DQA1	Mast cells	0.091572		0.13701
TAP1	Mast cells	0.0472427		0.44352
TAP2	Mast cells	0.0905706		0.141371
HLA score	Mast cells	-0.124954	*	0.0421624
B2M	Neutrophils	0.318921	***	1.31511e-07
HLA-DPA1	Neutrophils	-0.238568	***	9.19003e-05
HLA-DQA1	Neutrophils	-0.161424	**	0.00853168
TAP1	Neutrophils	0.126878	*	0.039075
TAP2	Neutrophils	0.18427	**	0.00263693
HLA score	Neutrophils	0.264455	***	1.38116e-05
B2M	Monocyte	-0.0965682		0.11678
HLA-DPA1	Monocyte	0.48217	***	0
HLA-DQA1	Monocyte	0.294797	***	1.15922e-06
TAP1	Monocyte	-0.175877	**	0.00412422
TAP2	Monocyte	0.0324237		0.599038
HLA score	Monocyte	-0.420748	***	1.01881e-12
B2M	NK cells	-0.163035	**	0.00788891
HLA-DPA1	NK cells	0.568067	***	0
HLA-DQA1	NK cells	0.39091	***	5.88349e-11
TAP1	NK cells	-0.0845433		0.169891
TAP2	NK cells	0.215608	***	0.000419842
HLA score	NK cells	-0.490445	***	0
B2M	T helper cells	-0.209127	***	0.000612085
HLA-DPA1	T helper cells	0.769942	***	3.10565e-53
HLA-DQA1	T helper cells	0.488478	***	2.68487e-17
TAP1	T helper cells	-0.260562	***	1.7388e-05
TAP2	T helper cells	0.0241804		0.695187
HLA score	T helper cells	-0.65842	***	2.60064e-34
B2M	Tfh	-0.182997	**	0.00282549
HLA-DPA1	Tfh	0.376395	***	3.29756e-10
HLA-DQA1	Tfh	0.366857	***	9.70749e-10
TAP1	Tfh	-0.0887998		0.149341
TAP2	Tfh	0.0196566		0.749947
HLA score	Tfh	-0.349035	***	6.62703e-09
B2M	Th1 cells	-0.264675	***	1.35795e-05
HLA-DPA1	Th1 cells	0.393451	***	4.30029e-11
HLA-DQA1	Th1 cells	0.410784	***	4.44929e-12
TAP1	Th1 cells	0.146965	*	0.0167294
TAP2	Th1 cells	0.20615	***	0.000751966
HLA score	Th1 cells	-0.345992	***	9.09189e-09
B2M	Th2 cells	0.0439237		0.476224
HLA-DPA1	Th2 cells	-0.140517	*	0.0222068
HLA-DQA1	Th2 cells	-0.0245354		0.690754
TAP1	Th2 cells	0.0185765		0.763266
TAP2	Th2 cells	-0.0032532		0.95794
HLA score	Th2 cells	0.123439	*	0.0447362
B2M	Th17 cells	-0.015812		0.797667
HLA-DPA1	Th17 cells	0.0284837		0.644173
HLA-DQA1	Th17 cells	0.119591		0.0518686
TAP1	Th17 cells	0.276759	***	5.23188e-06
TAP2	Th17 cells	0.23316	***	0.000133223
HLA score	Th17 cells	0.0206522		0.737734
B2M	IL	-0.190002	**	0.00192215
HLA-DPA1	IL	0.648955	***	0
HLA-DQA1	IL	0.567017	***	0
TAP1	IL	0.0135106		0.826611
TAP2	IL	0.281501	***	3.55493e-06
HLA score	IL	-0.538018	***	0
B2M	Treg	0.0338971		0.582533
HLA-DPA1	Treg	-0.385926	***	1.0763e-10
HLA-DQA1	Treg	-0.235357	***	0.000114686
TAP1	Treg	0.366744	***	9.83007e-10
TAP2	Treg	0.151257	*	0.0137747
HLA score	Treg	0.42264	***	7.50209e-13
B2M	MDSC	0.223951	***	0.000237647
HLA-DPA1	MDSC	-0.333783	***	2.57069e-08
HLA-DQA1	MDSC	-0.310166	***	2.56487e-07
TAP1	MDSC	0.0824089		0.181075
TAP2	MDSC	-0.0440011		0.475694
HLA score	MDSC	0.283079	***	2.83348e-06
