# Supplementary material for: Construction of an HLA Classifier for Early Diagnosis, Prognosis, and Recognition of Immunosuppression in Sepsis by Multiple Transcriptome Datasets
Source: Front Physiol. 2022 May 24;13:870657. doi: 10.3389/fphys.2022.870657 (PMC9171028; doi:10.3389/fphys.2022.870657)
Supplement: Supplementary file 13 [file Table7.xls]

## Sheet: Supplementary material 7
Gene	Immune	cor	text	pvalue
B2M	Immature B cell	-0.00856992		0.930442
HLA-DPA1	Immature B cell	0.635025	***	0
HLA-DQA1	Immature B cell	0.753624	***	0
TAP1	Immature B cell	0.0317656		0.746133
TAP2	Immature B cell	0.336313	***	0.000455386
HLA score	Immature B cell	-0.507691	***	4.41362e-08
B2M	Memory B cell	-0.268811	**	0.00546239
HLA-DPA1	Memory B cell	0.103428		0.290899
HLA-DQA1	Memory B cell	0.208575	*	0.0320761
TAP1	Memory B cell	0.191667	*	0.0491733
TAP2	Memory B cell	0.266947	**	0.00580507
HLA score	Memory B cell	-0.344898	***	0.000318601
B2M	B cells	0.0207119		0.832851
HLA-DPA1	B cells	0.625352	***	0
HLA-DQA1	B cells	0.663118	***	0
TAP1	B cells	-0.0814218		0.406098
TAP2	B cells	0.151523		0.12092
HLA score	B cells	-0.402151	***	2.26792e-05
B2M	Activated B cell	-0.0725949		0.458985
HLA-DPA1	Activated B cell	0.449067	***	1.80222e-06
HLA-DQA1	Activated B cell	0.600484	***	0
TAP1	Activated B cell	0.00647404		0.947435
TAP2	Activated B cell	0.202993	*	0.0370556
HLA score	Activated B cell	-0.388206	***	4.50773e-05
B2M	Activated CD4 T cell	-0.343215	***	0.000341971
HLA-DPA1	Activated CD4 T cell	-0.0262942		0.788734
HLA-DQA1	Activated CD4 T cell	0.170829		0.080007
TAP1	Activated CD4 T cell	0.109696		0.262526
TAP2	Activated CD4 T cell	0.154052		0.114785
HLA score	Activated CD4 T cell	-0.176845		0.0698272
B2M	Activated CD8 T cell	0.0308184		0.753457
HLA-DPA1	Activated CD8 T cell	0.575666	***	0
HLA-DQA1	Activated CD8 T cell	0.504698	***	5.42999e-08
TAP1	Activated CD8 T cell	0.0400987		0.682738
TAP2	Activated CD8 T cell	0.303756	**	0.00161866
HLA score	Activated CD8 T cell	-0.399713	***	2.56272e-05
B2M	Central memory CD4 T cell	-0.231136	*	0.0173134
HLA-DPA1	Central memory CD4 T cell	0.414062	***	1.2324e-05
HLA-DQA1	Central memory CD4 T cell	0.346379	***	0.000299262
TAP1	Central memory CD4 T cell	-0.0135577		0.890143
TAP2	Central memory CD4 T cell	0.257899	**	0.00775559
HLA score	Central memory CD4 T cell	-0.413719	***	1.2546e-05
B2M	Central memory CD8 T cell	0.00941633		0.923588
HLA-DPA1	Central memory CD8 T cell	0.0291861		0.766131
HLA-DQA1	Central memory CD8 T cell	-0.175988		0.0712089
TAP1	Central memory CD8 T cell	0.169539		0.0823378
TAP2	Central memory CD8 T cell	0.109635		0.262791
HLA score	Central memory CD8 T cell	-0.0117943		0.904363
B2M	Effector memeory CD4 T cell	0.0868227		0.375594
HLA-DPA1	Effector memeory CD4 T cell	-0.227398	*	0.019248
HLA-DQA1	Effector memeory CD4 T cell	-0.271099	**	0.00506666
TAP1	Effector memeory CD4 T cell	0.0817845		0.404005
TAP2	Effector memeory CD4 T cell	0.0365821		0.709252
HLA score	Effector memeory CD4 T cell	0.212192	*	0.0291619
B2M	Effector memeory CD8 T cell	-0.0827922		0.398223
HLA-DPA1	Effector memeory CD8 T cell	0.608061	***	0
HLA-DQA1	Effector memeory CD8 T cell	0.490128	***	1.44323e-07
TAP1	Effector memeory CD8 T cell	0.171262		0.079236
TAP2	Effector memeory CD8 T cell	0.410938	***	1.44922e-05
HLA score	Effector memeory CD8 T cell	-0.518009	***	2.11694e-08
B2M	Activated dendritic cell	-0.196735	*	0.0433956
HLA-DPA1	Activated dendritic cell	0.337784	***	0.000428643
HLA-DQA1	Activated dendritic cell	0.244215	*	0.0118097
TAP1	Activated dendritic cell	0.355296	***	0.000203994
TAP2	Activated dendritic cell	0.418445	***	9.79217e-06
HLA score	Activated dendritic cell	-0.427302	***	6.09613e-06
B2M	Plasmacytoid dendritic cell	0.16838		0.0844781
HLA-DPA1	Plasmacytoid dendritic cell	0.314558	**	0.00107862
HLA-DQA1	Plasmacytoid dendritic cell	0.185409		0.0571727
TAP1	Plasmacytoid dendritic cell	0.200141	*	0.0398409
TAP2	Plasmacytoid dendritic cell	0.408741	***	1.6227e-05
HLA score	Plasmacytoid dendritic cell	-0.201209	*	0.0387778
B2M	Immature dendritic cell	-0.0882233		0.367919
HLA-DPA1	Immature dendritic cell	0.44287	***	2.57019e-06
HLA-DQA1	Immature dendritic cell	0.364909	***	0.000133331
TAP1	Immature dendritic cell	-0.199063	*	0.0409388
TAP2	Immature dendritic cell	-0.0321183		0.743412
HLA score	Immature dendritic cell	-0.236376	*	0.0148867
B2M	Macrophages	-0.298174	**	0.00198521
HLA-DPA1	Macrophages	-0.0991863		0.31122
HLA-DQA1	Macrophages	-0.0492984		0.615251
TAP1	Macrophages	-0.129587		0.185232
TAP2	Macrophages	-0.212233	*	0.0291308
HLA score	Macrophages	-0.0336197		0.731863
B2M	Mast cells	-0.0144142		0.883248
HLA-DPA1	Mast cells	-0.0469003		0.632565
HLA-DQA1	Mast cells	-0.0696123		0.477682
TAP1	Mast cells	0.114795		0.240886
TAP2	Mast cells	0.173731		0.0749564
HLA score	Mast cells	-0.0669522		0.4947
B2M	Neutrophils	0.249334	*	0.0101155
HLA-DPA1	Neutrophils	-0.0954984		0.329621
HLA-DQA1	Neutrophils	-0.109404		0.263806
TAP1	Neutrophils	0.0881024		0.368577
TAP2	Neutrophils	0.075517		0.441067
HLA score	Neutrophils	0.170194		0.0811475
B2M	Monocyte	-0.0621256		0.526376
HLA-DPA1	Monocyte	0.297771	**	0.00201439
HLA-DQA1	Monocyte	0.170285		0.0809838
TAP1	Monocyte	-0.05742		0.558215
TAP2	Monocyte	0.0930095		0.342425
HLA score	Monocyte	-0.272832	**	0.00478408
B2M	NK cells	0.0123888		0.899565
HLA-DPA1	NK cells	0.378925	***	7.00825e-05
HLA-DQA1	NK cells	0.288863	**	0.00276701
TAP1	NK cells	0.00589969		0.952096
TAP2	NK cells	0.211195	*	0.0299421
HLA score	NK cells	-0.284389	**	0.00323368
B2M	T helper cells	0.0406532		0.679051
HLA-DPA1	T helper cells	0.469373	***	3.86641e-07
HLA-DQA1	T helper cells	0.337564	***	0.000402124
TAP1	T helper cells	-0.1233		0.207956
TAP2	T helper cells	0.1095		0.263837
HLA score	T helper cells	-0.334455	***	0.000458197
B2M	Tfh	-0.00711893		0.942204
HLA-DPA1	Tfh	0.55911	***	5.34647e-10
HLA-DQA1	Tfh	0.692118	***	0
TAP1	Tfh	-0.204383	*	0.035758
TAP2	Tfh	0.0353125		0.718913
HLA score	Tfh	-0.372396	***	9.48924e-05
B2M	Th1 cells	-0.200484	*	0.0394973
HLA-DPA1	Th1 cells	0.323415	***	0.000764854
HLA-DQA1	Th1 cells	0.412883	***	1.31037e-05
TAP1	Th1 cells	0.199345	*	0.0406491
TAP2	Th1 cells	0.341915	***	0.000361096
HLA score	Th1 cells	-0.401174	***	2.38203e-05
B2M	Th2 cells	-0.0758395		0.439115
HLA-DPA1	Th2 cells	-0.107671		0.27148
HLA-DQA1	Th2 cells	-0.064554		0.510311
TAP1	Th2 cells	0.157941		0.105826
TAP2	Th2 cells	0.136761		0.161909
HLA score	Th2 cells	-0.0325213		0.740306
B2M	Th17 cells	-0.144469		0.139373
HLA-DPA1	Th17 cells	-0.199486	*	0.0405049
HLA-DQA1	Th17 cells	-0.121253		0.215299
TAP1	Th17 cells	0.16177		0.0975511
TAP2	Th17 cells	0.0984004		0.315084
HLA score	Th17 cells	0.0686148		0.484026
B2M	IL	-0.065612		0.503393
HLA-DPA1	IL	0.55904	***	5.39713e-10
HLA-DQA1	IL	0.57759	***	0
TAP1	IL	0.115591		0.237623
TAP2	IL	0.423916	***	7.31762e-06
HLA score	IL	-0.509978	***	3.7608e-08
B2M	Treg	-0.0196801		0.841296
HLA-DPA1	Treg	-0.288716	**	0.00268684
HLA-DQA1	Treg	-0.236151	*	0.014807
TAP1	Treg	-0.000841416		0.99317
TAP2	Treg	0.00278625		0.977386
HLA score	Treg	0.257781	**	0.00763517
B2M	MDSC	0.358392	***	0.000161797
HLA-DPA1	MDSC	-0.179299		0.0659089
HLA-DQA1	MDSC	-0.147564		0.131165
TAP1	MDSC	-0.116906		0.232694
TAP2	MDSC	-0.0429153		0.662255
HLA score	MDSC	0.395055	***	2.77851e-05
